# Supplementary material for: Studying T Cell Responses to Hepatotropic Viruses in the Liver Microenvironment
Source: Vaccines (Basel). 2023 Mar 17;11(3):681. doi: 10.3390/vaccines11030681 (PMC10056334; doi:10.3390/vaccines11030681)
Supplement: Supplementary file 1 [file vaccines-11-00681-s001.zip]

Archive with 1 entries (1 files):
- vaccines-2254877-supplementary.pdf
